# Supplementary material for: Genetic Signatures for Distinguishing Chemo-Sensitive from Chemo-Resistant Responders in Prostate Cancer Patients
Source: Curr Issues Mol Biol. 2024 Mar 11;46(3):2263–77. doi: 10.3390/cimb46030145 (PMC10969469; doi:10.3390/cimb46030145)
Supplement: Supplementary file 1 [file cimb-46-00145-s001.zip]

Archive with 1 entries (1 files):
- cimb-2889497-supplementary.pdf
